# Supplementary material for: Spatio-temporal dynamics and aetiology of proliferative leg skin lesions in wild British finches
Source: Sci Rep. 2018 Oct 10;8:14670. doi: 10.1038/s41598-018-32255-y (PMC6180014; doi:10.1038/s41598-018-32255-y)
Supplement: Supplementary file 2 — Supplementary Worksheet [file 41598_2018_32255_MOESM2_ESM.xlsx]

## Sheet: Sheet1
Spatio-temporal dynamics and aetiology of proliferative leg skin lesions in wild British finches
Becki Lawson1*, Robert A. Robinson2, Julia Rodriguez-Ramos Fernandez3, Shinto K. John1, Laura Benitez4, Conny Tolf5, , Kate Risely2, Mike P. Toms2, Andrew A. Cunningham1, Richard A. J. Williams5,6
Supplementary Datasheet S1:
Post-mortem examination findings for all finch leg lesion cases, including summary of location and season, age, sex, body condition, ancillary diagnostic test results and cause of death category.
															Cnemidocoptes sp. detection			FcPV detection								Hyperkeratosis		Epidermal hyperplasia				Keratinocyte vacuolation						Epidermal papillary projections (EPP)
Centre-PM-No-Yr	Common name	Month found	Year found	County	Government Office Region	National Grid Reference	Carcass state (Fresh/frozen)	Carcass condition (Freshly dead/ Mild decomp/ Moderate decomp/ Advanced decomp)	Euthanasia	Sex (Male/ Female/ Undetermined)	Age (Nestling/ Juvenile/ First year/ Adult)	Body condition (Emaciated/ Thin/ Normal/ Fat)	Cause of death	Concurrent infectious disease	Cnemidocoptes sp. mites detected on KOH digest	Cnemidocoptes sp. mites detected on histology	Cnemidocoptes sp. mites detected - overall	FcPV PCR	FcPV Lineage	Consensus sequence (bp length)	GenBank Accession No.	Avian poxvirus PCR	Macroscopic leg lesion description	Classification of macroscopic lesions	Slide quality	Severity	Distribution	Type	Severity	Distribution	Intranuclear inclusions	Present/absent	Severity	Intercellular oedema	Dermal inflammation	Mites	Abundance (mites)	EPP	EPP Severity
XT0640-05	Bullfinch	April	2005	Shropshire	West midlands	SO5175	Frozen	Moderate decomposition	Y	Female	Adult	Normal	Infectious disease + other (euthanasia)		Present	Present	Present						NA		Acceptable	Severe	Diffuse	Mixed ortho- para-	Moderate	Multifocal	Not seen	Not seen	NA	Present	Present	Present	Moderate numbers	Present	0.25-0.5mm
XT0941-05	Chaffinch	August	2005	Shropshire	West midlands	SO5175	Fresh	Moderate decomposition	Y	Male	Adult	Normal	Infectious disease + other (euthanasia)		Present	Present	Present						Both legs affected; severe grey-coloured proliferative lesions affecting tarsi and digits with papilliferous projections, particularly on ventral aspect; multiple digits missing.	Mixed lesion appearance	Acceptable	Mild	Multifocal	Orthokeratotic	Mild	Multifocal	Not seen	Present	Mild	Not seen	Present	Present	Small numbers	Present	< 0.25 mm
XT0981-05	Chaffinch	August	2005	Shropshire	West midlands	SO5175	Fresh	Moderate decomposition	Y	Undetermined	Adult	Normal	Infectious disease + other (euthanasia)		Not detected	Present	Present	Positive	1	394	SAMN08706592	Negative	Both legs affected; severe papilliferous tassel-like projections affecting both tarsi and all digits, minimal TMT involvement; no digit loss.	Papilliferous tassel-like lesions	Acceptable	Severe	Diffuse	Mixed ortho- para-	Moderate	Multifocal	Not seen	NA	NA	Not seen	Present	Present	Moderate numbers	Present	0.5-0.75mm
XT0157-06	Chaffinch	February	2006	Glamorgan	Wales	ST1988	Fresh	Moderate decomposition	Y	Female	Adult	Normal	Infectious disease + other (euthanasia)		Present	Not done	Present						One leg affected only; mild grey excess scale over tarsus only; no digit loss.	Generalised scale/ cornified proliferative lesions with smooth surface
XT0191-06	Chaffinch	February	2006	Herefordshire	West midlands	SO5346	Fresh	Moderate decomposition	N	Male	Adult	Emaciated	Infectious disease	Trichomonosis	Present	Present	Present	Positive	1	394	SAMN08706593	Negative	Both legs affected; moderate white-coloured proliferative cornified lesions affecting tarsi, digits and length of TMT to hock with irregular surface; no digit loss.	Mixed lesion appearance	Good	Severe	Multifocal	Orthokeratotic	Mild	Multifocal	Not seen	Not seen	NA	Not seen	Not seen	Present	Moderate numbers	Present	0.5-0.75mm
XT0209-06	Chaffinch	February	2006	Gloucestershire	South west	SP1607	Fresh	Moderate decomposition	N	Male	Adult	Emaciated	Infectious disease	Salmonellosis	Present	Not done	Present						NA
XT0726-06	Chaffinch	June	2006	Dorset	South west	SZ0898	Fresh	Moderate decomposition	N	Male	Adult	Thin	Infectious disease + predation		Present	Present	Present	Positive	1	394	SAMN08706594	Negative	Both legs affected; left leg has moderate white to flesh-coloured proliferative cornified lesions involving tarsus, digits and extending along TMT; right leg stump of dry cornified necrotic remains (dimensions circa 30 x 15mm) with exposed bone visible and dried concentric rings of tissue visible on cut surface.	Mixed lesion appearance	Acceptable	Severe	Diffuse	Orthokeratotic	Moderate	Multifocal	Not seen	Present	Mild	Not seen	NA	Present	Moderate numbers	Present	< 0.25 mm
XT0953-06	Chaffinch	August	2006	Worcestershire	West midlands	SO8153	Fresh	Mild autolysis	N	Female	Adult	Emaciated	Infectious disease	Trichomonosis	Present	Not done	Present						Both legs affected; moderate white to grey-coloured excess scale with relatively smooth surface affecting tarsi, digits and length of TMT; three digits missing from one foot.	Generalised scale/ cornified proliferative lesions with smooth surface
XT1370-06	Chaffinch	November	2006	Powys	Wales	SO1733	Fresh	Mild autolysis	N	Male	Adult	Normal	Infectious disease	Trichomonosis	Present	Present	Present	Positive	1	394	SAMN08706595	Negative	NA		Acceptable	Severe	Diffuse	Orthokeratotic	Mild	Multifocal	Not seen	Present	Moderate	Not seen	NA	Present	Large numbers	Present	0.25-0.5mm
XT1458-06	Chaffinch	December	2006	Gloucestershire	South west	ST7593	Fresh	Mild autolysis	N	Male	Adult	Thin	Infectious disease	Trichomonosis	Present	Present	Present	Positive	Suspect 1	370	SAMN08706596	Negative	NA		Good	Severe	Multifocal	Orthokeratotic	Mild	Multifocal	Not seen	Present	Mild	Not seen	Present	Present	Large numbers	Present	0.25-0.5mm
XT0406-07	Chaffinch	April	2007	Flintshire	Wales	SJ1965	Fresh	Moderate decomposition	N	Male	Adult	Thin	Infectious disease + trauma	Trichomonosis	Present	Present	Present	Negative				Negative	Both legs affected; bilateral TMT fractures, severe tan-coloured proliferative cornified lesions particularly around hock and tarsus with relatively smooth surface, not involving digits; no digit loss.	Generalised scale/ cornified proliferative lesions with smooth surface	Acceptable	Mild	Multifocal	Orthokeratotic	None	NA	Not seen	Not seen	NA	Not seen	Present	Present	Small numbers	Not seen
XT1335-07	Chaffinch	November	2007	Worcestershire	West midlands	SP0146	Fresh	Moderate decomposition	N	Female	Adult	Thin	Infectious disease + trauma	Trichomonosis	Present	Present	Present	Positive	1	394	SAMN08706597	Negative	Both legs affected; severe tan-coloured proliferative cornified lesions with irregular surface and some papilliferous projections affecting tarsi and all digits; scale along TMT with with son one limb and extending along TMT to cornified lesions particularly around both hocks; no digit loss.	Mixed lesion appearance	Acceptable	Severe	Multifocal	Parakeratotic	Moderate	Multifocal	Not seen	Present	Moderate	Not seen	NA	Present	Moderate numbers	Present	>3mm
XT0689-08	Chaffinch	July	2008	Devon	South west	SX6941	Fresh	Mild autolysis	N	Male	Adult/first year	Thin	Infectious disease	Trichomonosis	Present	Present	Present						Both legs affected; mild white to grey-coloured generalised scale primarily affecting both TMT; no digit loss.	Generalised scale/ cornified proliferative lesions with smooth surface	Good	Moderate	Multifocal	Orthokeratotic	Mild	Multifocal	Not seen	Not seen	NA	Not seen	Present	Present	Moderate numbers	Present	0.5-0.75mm
XT0739-08	Chaffinch	August	2008	Derbyshire	East midlands	SK3650	Fresh	Mild autolysis	N	Male	Adult	Normal	Infectious disease + trauma		Present	Present	Present						Both legs affected; one leg has severe tan-coloured proliferative cornified lesions with irregular surface affecting tarsus and all digits on one limb, extending to very large cornified phlange along ventral aspect of TMT; second limb missing distal to proximal TMT, exposed bone surrounded by cornified lesions.	Mixed lesion appearance	Acceptable	Severe	Multifocal	Orthokeratotic	Moderate	Multifocal	Not seen	Not seen	NA	Not seen	Present	Present	Large numbers	Present	0.5-0.75mm
XT0856-08	Chaffinch	September	2008	Powys	Wales	SO1723	Frozen	Moderate decomposition	N	Male	Adult	Thin	Infectious disease	Trichomonosis	Present	Present	Present	Positive	Suspect 1	277	SAMN08706598	Negative	Both legs affected; mild white to grey-coloured generalised scale primarily affecting both TMT; no digit loss.	Generalised scale/ cornified proliferative lesions with smooth surface	Good	Moderate	Multifocal	Orthokeratotic	Mild	Multifocal	Not seen	Not seen	NA	Not seen	Not seen	Present	Large numbers	Present	0.25-0.5mm
XT0867-08	Chaffinch	September	2008	Powys	Wales	SN8746	Fresh	Moderate decomposition	N	Female	Adult	Thin	Infectious disease	Trichomonosis	Not detected	Not detected	Not detected						One leg affected only; mild flesh-coloured proliferative cornified lesions with irregular surface on tarsus and digits with mild generalised scale along TMT only; no digit loss.	Generalised scale/ cornified proliferative lesions with smooth surface	Good	Moderate	Multifocal	Orthokeratotic	Mild	Multifocal	Not seen	Present	Moderate	Not seen	Not seen	Not seen		Present	0.5-0.75mm
XT0907-08	Chaffinch	October	2008	Staffordshire	West midlands	SK0545	Fresh	Moderate decomposition	N	Male	Adult	Normal	Infectious disease + predation		Present	Not done	Present	Negative				Negative	Both legs affected; mild white-coloured generalised excess scale on TMT only; no digit loss.	Generalised scale/ cornified proliferative lesions with smooth surface
XT0949-08	Chaffinch	October	2008	Somerset	South west	ST3606	Fresh	Moderate decomposition	N	Female	First year	Emaciated	Infectious disease + trauma	Trichomonosis	Present	Not done	Present	Positive	1	394	SAMN08706599	Negative	Both legs affected; mild generalised excess scale on TMT only; no digit loss.	Generalised scale/ cornified proliferative lesions with smooth surface
XT0180-09	Chaffinch	March	2009	Devon	South west	SX5495	Frozen	Moderate decomposition	N	Female	First year	Thin	Infectious disease	Suspect Staphylococcosis	Not detected	Not detected	Not detected	Positive	1	394	SAMN08706600	Negative	NA		Poor	Moderate	Multifocal	Orthokeratotic	Moderate	Multifocal	Not seen	NA	NA	NA	NA	Present	Small numbers	NA	NA
XT1038-09	Chaffinch	October	2009	Surrey	South east	SU9262	Fresh	Mild autolysis	N	Female	Adult	Thin	Infectious disease	Trichomonosis + suspect staphylococcosis	Not detected	Present	Present	Positive	1	394	SAMN08706601	Negative	Both legs affected; severe proliferative white to grey-coloured cornified lesions affecting tarsi and all digits with irregular surface and papilliferous projections, generalised scale along length of both TMT; no digit loss.	Mixed lesion appearance	Good	Severe	Diffuse	Orthokeratotic	Moderate	Multifocal	Not seen	Present	Moderate	Not seen	Not seen	Present	Large numbers	Present	0.75mm-3mm
XT1113-09	Chaffinch	November	2009	Lancashire	North west	SD6185	Frozen	Moderate decomposition	N	Male	Adult	Thin	Infectious disease	Trichomonosis	Present	Present	Present	Negative				Negative	Both legs affected; mild white to grey-coloured excess scale limited to length of TMT; no digit loss.	Generalised scale/ cornified proliferative lesions with smooth surface	Good	Moderate	Multifocal	Orthokeratotic	Mild	Multifocal	Not seen	Present	Mild	Not seen	Not seen	Present	Large numbers	Present	0.5-0.75mm
XT0045-11	Bullfinch	January	2011	Hampshire	South east	SU7135	Fresh	Moderate decomposition	N	Undetermined	First year	Thin	Infectious disease	Trichomonosis	Present	Present	Present	Negative				Negative	NA		Good	Moderate	Multifocal	Orthokeratotic	Moderate	Multifocal	Not seen	Present	Mild	Not seen	Not seen	Present	Small numbers	Present	0.25-0.5mm
XT0542-11	Chaffinch	June	2011	Gwent	Wales	ST2993	Frozen	Moderate decomposition	N	Male	Adult	Normal	Infectious disease + trauma		Not detected	Not detected	Not detected						Both legs affected; one leg has severe papilliferous tassel-like projections focused around the tarsus and digit 4 only; second leg has papillferous tassel-like projections focused around hock only; no digit loss.	Papilliferous tassel-like lesions	Good	Moderate	Multifocal	Mixed ortho- para-	Moderate	Multifocal	Not seen	Not seen	NA	Not seen	Not seen	Not seen		Present	0.5-0.75mm
XT1025-11	Chaffinch	October	2011	Hampshire	South east	SZ2399	Frozen	Moderate decomposition	N	Male	First year	Normal	Infectious disease	Trichomonosis + suspect staphylococcosis	Present	Present	Present	Negative				Negative	Both legs affected; severe pale flesh-coloured proliferative cornified lesions with irregular surface particularly affecting tarsis and all digits; mild excess scale along length of both TMT to hock; no digit loss.	Mixed lesion appearance	Acceptable	Severe	Multifocal	Orthokeratotic	Moderate	Multifocal	Not seen	Not seen	NA	Not seen	Not seen	Present	Moderate numbers	Present	0.75mm-3mm
XT1133-11	Bullfinch	November	2011	Leicestershire	East midlands	SP5290	Frozen	Moderate decomposition	N	Male	Adult	Thin	Infectious disease + trauma		Present	Present	Present	Positive	1	394	SAMN08706602	Negative	Both legs affected; severe tan-coloured proliferative cornified lesions with irregular surface affecting tarsus and all digits on one limb and extending along TMT to hock; second limb missing distal to proximal TMT, remaining stump surrounded by cornified lesions.	Mixed lesion appearance	Good	Severe	Multifocal	Orthokeratotic	Moderate	Multifocal	Not seen	Present	Moderate	Not seen	Present	Present	Large numbers	Present	0.75mm-3mm
XT0229-12	Chaffinch	March	2012	Shropshire	West midlands	SJ4915	Frozen	Moderate decomposition	N	Female	Adult	Normal	Infectious disease + predation		Present	Present	Present	Positive	Suspect 1	375	SAMN08706603	Negative	Both legs affected; severe tan-coloured cornfied proliferative lesions with papilliferous projects affecting tarsi and all digits. Severe cornified phlange of tissue extending from ventral aspect of both TMT to level of hock; no digit loss.	Mixed lesion appearance	Good	Severe	Multifocal	Mixed ortho- para-	Moderate	Multifocal	Not seen	Not seen	NA	Not seen	Not seen	Present	Moderate numbers	Present	0.75mm-3mm
XT0527-12	Chaffinch	June	2012	Powys	Wales	SO3663	Fresh	Moderate decomposition	N	Male	Adult	Thin	Infectious disease	Trichomonosis	Present	Present	Present	Negative				Negative	Both legs affected; moderate tan-coloured cornified proliferative lesions with irregular surface affecting tarsi, all digits and both TMT hocks; no digit loss.	Mixed lesion appearance	Acceptable	Severe	Multifocal	Orthokeratotic	Moderate	Multifocal	Not seen	Present	Moderate	Not seen	Not seen	Present	Large numbers	Present	0.25-0.5mm
XT0753-12	Chaffinch	September	2012	Wiltshire	South west	SK9022	Fresh	Advanced decomposition	N	Male	Adult	Thin	Infectious disease	Trichomonosis	Present	Present	Present						Both legs affected; moderate white to grey-coloured scale along length of TMT with minimal tarsus involvement; no digit loss.	Generalised scale/ cornified proliferative lesions with smooth surface	Good	Moderate to severe	Multifocal	Orthokeratotic	moderate	Multifocal	Not seen	Not seen	NA	Not seen	Not seen	Present	Large numbers	Present	0.75mm-3mm
XT0507-13	Chaffinch	May	2013	Hampshire	South west	SZ2099	Frozen	Mild autolysis	N	Male	Adult	Normal	Infectious disease	Trichomonosis	Present	Not detected	Present	Positive	2	394	SAMN08706604	Negative	Both legs affected; severe flesh to tan-coloured cornfied proliferative lesions with irregular surface and some papilliferous projections affecting tarsi and all digits but only extending along TMT on one leg; no digit loss.	Mixed lesion appearance	Acceptable	mild	Multifocal	Mostly parakeratotic	Severe	Multifocal	Equivocal	Present	Moderate	Not seen	Present	Not seen		Not seen
XT0006-13	Chaffinch	December	2012	West Midlands	West midlands	SP1381	Frozen	Moderate decomposition	N	Male	Adult	Normal	Infectious disease + predation	Suspect Staphylococcosis	Present	Present	Present	Positive	1	394	SAMN08706605	Negative	Both legs affected; severe proliferative grey to flesh-coloured cornified lesions with irregular surface and some papillerous projections affecting both tarsi and all digits, mild grey scale along length of both TMT to hocks; no digit loss.	Mixed lesion appearance	Good	Moderate	multifocal	Mostly parakeratotic	Moderate	Multifocal	Not seen	Present	Mild	Not seen	NA	Present	Small numbers	Present	0.75mm-3mm
XT1062-13	Goldfinch	October	2013	Suffolk	East of England	TM2153	Fresh	Advanced decomposition	N	Undetermined	Undetermined	NA	Undetermined		Present	Present	Present	Positive	1	394	SAMN08706606	Negative	Both legs affected; moderate tan-coloured proliferative lesions primarily on plantar aspect of tarsi and all digits with relatively smooth surface; mild excess scale along TMT no digit loss.	Generalised scale/ cornified proliferative lesions with smooth surface	Good	Severe	Diffuse	Orthokeratotic	Moderate	Multifocal	Not seen	Not seen	NA	Not seen	Present	Present	Large numbers	Present	0.25-0.5mm
XT1094-13	Chaffinch	November	2013	Lancashire	North west	SD6950	Fresh	Moderate decomposition	N	Male	Adult	Thin	Infectious disease	Trichomonosis	Present	Present	Present	Negative				Negative	Both legs affected; mild white to grey-coloured excess scale limited to length of TMT; no digit loss.	Generalised scale/ cornified proliferative lesions with smooth surface	Good	Moderate	Diffuse	Orthokeratotic	Moderate	Multifocal	Not seen	Not seen	NA	Not seen	Not seen	Present	Moderate numbers	Present	0.5-0.75mm
XT1189-13	Greenfinch	November	2013	Greater London	London	TQ4477	Fresh	Moderate decomposition	N	Female	Adult	Thin	Infectious disease + trauma	Trichomonosis	Present	Present	Present	Positive	1	394	SAMN08706607	Negative	Both legs affected; severe proliferative flesh-coloured cornified lesions with irregular surface affecting both tarsi and all digits, minimal scale over TMT only; no digit loss.	Mixed lesion appearance	Good	Severe	Diffuse	Orthokeratotic	Moderate	Multifocal	Not seen	Not seen	NA	Not seen	Not seen	Present	Large numbers	Present	0.5-0.75mm
XT0328-14	Chaffinch	March	2014	Suffolk	East of England	TL7580	Frozen	Moderate decomposition	N	Male	Adult/first year	Thin	Infectious disease	Trichomonosis	Present	Present	Present	Positive	1	394	SAMN08706608	Negative	Both legs affected; severe generalised pale grey to flesh-coloured cornified lesions affecting all tarsi and digits with relatively smooth surface, extending into large phlange on ventral aspect of both TMT; no digit loss.	Generalised scale/ cornified proliferative lesions with smooth surface	Acceptable	Severe	Diffuse	Orthokeratotic	Mild	Multifocal	Not seen	Present	Moderate	Not seen	Not seen	Present	Large numbers	Present	0.25-0.5mm
XT0373-14	Chaffinch	April	2014	Warwickshire	West midlands	SP2985	Fresh	Mild autolysis	N	Female	Adult	Normal	Infectious disease		Present	Present	Present	Negative				Negative	Both legs affected; severe tan-coloured cornfied proliferative lesions with irregular surface affecting tarsi, all digits and extending along TMT to hock; no digit loss.	Mixed lesion appearance	Acceptable	Moderate	Diffuse	Orthokeratotic	Mild	Multifocal	Not seen	Present	Moderate	Not seen	NA	Present	Large numbers	Present	0.5-0.75mm
XT0456-14	Chaffinch	April	2014	Lancashire	North west	SD6950	Fresh	Moderate decomposition	N	Male	Adult	Normal	Infectious disease + trauma		Present	Not done	Present	Positive	1	394	SAMN08706609	Negative	Left leg only affected; severe flesh-coloured papilliferous tassel-like lesions affecting tarsus, digits and length of TMT to hock; no digit loss.	Papilliferous tassel-like lesions
XT0640-14	Bullfinch	June	2014	Gloucestershire	South west	ST6182	Frozen	Moderate decomposition	N	Male	Adult	Normal	Infectious disease + trauma		Present	Present	Present	Positive	1	394	SAMN08706610	Negative	Both legs affected; severe tan to yellow-coloured cornfied proliferative lesions with irregular surface; one leg tarsus and all digits affected with large phlange of dry tissue on TMT; second tarsus covered by yellow cornified lesion encapsulating all digits.	Mixed lesion appearance	Acceptable-poor	Severe	Multifocal	Orthokeratotic	Moderate	Multifocal	Not seen	Present	Moderate	Not seen	Present	Present	Moderate numbers	Present	0.25-0.5mm
XT0989-14	Chaffinch	August	2014	Suffolk	East of England	TM0668	Frozen	Freshly dead	N	Male	Adult	Normal	Infectious disease + predation	Suspect Escherichia albertii infection	Present	Present	Present	Positive	1	394	SAMN08706611	Negative	Both legs affected; severe proliferative tan-coloured cornified lesions with an irregular surface affecting tarsi and all digits; generalised thickening along length of TMT; no digit loss.	Mixed lesion appearance	Good	Severe	Diffuse	Orthokeratotic	Moderate to severe	Multifocal	Not seen	Present	Mild	Not seen	Present	Present	Large numbers	Present	0.75mm-3mm
XT1084-14	Chaffinch	April	2014	Aberdeenshire	North Scotland	NO6796	Fresh	Mild autolysis	N	Undetermined	NA	NA	NA - no PME		Not detected	Not detected	Not detected						Sample from one leg submitted. Severe grey-coloured papilliferous tassel-like lesions affecting tarsus and all digits; minimal TMT involvement; unable to assess if all digits present from image due to extent of lesions.	Papilliferous tassel-like lesions	Good	Moderate	Multifocal	Mostly parakeratotic	Moderate	Multifocal	Equivocal	Present	Moderate	Not seen	Not seen	Not seen		Present	>3mm
XT1303-14	Chaffinch	November	2014	Suffolk	East of England	TL8286	Fresh	Mild autolysis	N	Male	Adult	Thin	Infectious disease	Suspect Staphylococcosis	Present	Present	Present	Positive	1	394	SAMN08706612	Negative	Both legs affected; severe proliferative tan-coloured cornified lesions with irregular surface affecting both tarsi and all digits; mild thickening of skin over TMT only; no digit loss.	Mixed lesion appearance	Good	Severe	Diffuse	Orthokeratotic	Mild	Multifocal	Not seen	Not seen	NA	Not seen	Not seen	Present	Large numbers	Present	0.5-0.75mm
XT0462-15	Chaffinch	May	2015	Shropshire	West midlands	SO5988	Fresh	Mild autolysis	N	Female	Adult	Normal	Infectious disease + trauma		Present	Present	Present	Positive	1	394	SAMN08706613	Negative	Both legs affected; severe dry firm proliferative tan-coloured crust-like lesions with irregular surface affecting tarsi, all digits and extending along TMT to hock; dry phlange of cornified tissue along TMT; no digit loss.	Mixed lesion appearance	Acceptable	Moderate to severe	Multifocal	Orthokeratotic	Moderate	Multifocal	Not seen	Not seen	NA	Not seen	NA	Present	Large numbers	Present	0.5-0.75mm
XT0560-15	Chaffinch	June	2015	Norfolk	East of England	TM0486	Fresh	Moderate decomposition	N	Female	First year	Thin	Infectious disease	Trichomonosis	Present	Present	Present	Positive	1	394	SAMN08706614	Negative	Both legs affected; severe proliferative tan-coloured cornified lesions over tarsi affecting all digits and extending along TMT to hock; irregular surface with some papilliferous projections present particularly on dorsal aspect of tarsus; broad cornified phlange of dry tissue along dorsal and ventral aspect of TMT; no digit loss.	Mixed lesion appearance	Moderate	Severe	Diffuse	Orthokeratotic	Mild	Multifocal	Not seen	Not seen	NA	Not seen	NA	Present	Large numbers	Present	0.75mm-3mm
XT0579-15	Chaffinch	June	2015	Lancashire	North west	SD4511	Fresh	Mild autolysis	N	Male	Adult	Normal	Infectious disease + predation		Present	Present	Present						Both legs affected; mild to moderate generalised white-grey scale limited to TMT, minimal tarsi involvement; no digit loss.	Generalised scale/ cornified proliferative lesions with smooth surface	Acceptable-poor	Moderate to severe	Multifocal	Orthokeratotic	Mild to moderate	Multifocal	Not seen	Not seen	NA	Not seen	NA	Present	Large numbers	Present	0.25-0.5mm
XT1318-15	Chaffinch	November	2015	Greater Manchester	North west	SJ9689	Fresh	Moderate decomposition	N	Male	Adult	Thin	Infectious disease	Trichomonosis	Present	Present	Present						Right leg only affected: mild to moderate generalised white-grey scale affecting tarsus, digits, extending along TMT to hock; no digit loss.	Generalised scale/ cornified proliferative lesions with smooth surface	Acceptable	Moderate	Multifocal	Orthokeratotic	Moderate	Multifocal	Not seen	Not seen	NA	Not seen	NA	Present	Large numbers	Present	0.5-0.75mm
XT0011-16	Chaffinch	December	2015	Buckinghamshire	South east	SU9996	Frozen	Moderate decomposition	N	Male	Adult	Thin	Infectious disease	Trichomonosis	Present	Present	Present						Both legs affected; severe proliferative tan-coloured cornified lesions over tarsi affecting all digits and extending along TMT to hock; some papilliferous projections present particularly on dorsal aspect of tarsus; broad cornified phlange of dry tissue on ventral aspect of TMT; no digit loss.	Mixed lesion appearance	Acceptable	Severe	Diffuse	Orthokeratotic	Moderate	multifocal	Not seen	Not seen	NA	Not seen	NA	Present	Large numbers	Present	0.75mm-3mm
